# Supplementary material for: Complete Chloroplast Genome of Nicotiana otophora and its Comparison with Related Species
Source: Front Plant Sci. 2016 Jun 14;7:843. doi: 10.3389/fpls.2016.00843 (PMC4906380; doi:10.3389/fpls.2016.00843)
Supplement: Supplementary file 2 [file DataSheet2.xlsx]

## Sheet: Sheet1
					TABLE S2 | repeat sequences in the N. otophora chloroplast genome
	Repeat number	size (bp)	Type	Location	Repeat unit	Region
	1	39	F	PsaB(CDS), psaA(CDS)	ATGCAATAGCTAAATGGTGATGGGCAATATCAGTCAGCC	LSC
	2	37	F	ycF2 (CDS)	TCGATATTGATGATAGTGACGATATTGATGATAGTGA	IRB
	3	37	F	ycF2 (CDS)	CTAGCATCAAGATTGTCACTATCATCAATATCGTCAC	IRA
	4	21	T	rps18 (CDS)	TAAATCCAAGCGACCTTTTCTTAAATTCAAGCGATCTTTTC (×2)	LSC
	5	24	T	ycF2 (CDS)	TTTGTCTAAGCCACTTCGTTTCTTTTTGTCCAAGTCACTTCTTTTTTTGTCCAAG (×2.5)	IRB
	6	21	T	ycF2 (CDS)	TTTTTGTCCAAGTCACTTCTTTTTTTGTCCAAGTTGCTTTTCTTTTTGTCTAACTCACTTCCTTTTTT (×3.2)	IRB
	7	20	T	ndhF(CDS)	AATAAAAACCTAAAATTCCTAATAATAAACCAAAATCCC (×2)	IRA
	8	18	T	ycF2 (CDS)	ATATCGTCACTAGCATCAAGATTGTCACTATCATCAATATCGTCACTATCATCAATATCG (×3.3)	IRA
	9	21	T	ycF2 (CDS)	AAAAAAGGAAGTGAGTTAGACAAAAAGAAAAGCAACTTGGACAAAAAAAGAAGTGACTTGGACAAAAAGAAACGAAGTGGCTTAGACAAA (×4)	IRA
