# Supplementary material for: Complete Chloroplast Genome of Nicotiana otophora and its Comparison with Related Species
Source: Front Plant Sci. 2016 Jun 14;7:843. doi: 10.3389/fpls.2016.00843 (PMC4906380; doi:10.3389/fpls.2016.00843)
Supplement: Supplementary file 3 [file DataSheet3.xlsx]

## Sheet: Sheet1
	Table S3 : List of shared and unique genes, tRNA, and rRNA in five nicotiana cp genomes
List of genes shared by Five nicotaina cp genomes							Number of unique genes present in five nicotiana cp genomes				List of rRNA shared by five nicotiana cp genomes
	S/ no	Names					Genome	Number of genes	Unique genes
	1	psbE gene					N. otophora	163	116	1	rrn23
	2	accD gene					N. sylvestris	142	105	2	rrn5
	3	ccsA gene					N. tobaccum	149	103	3	rrn4.5
	4	rpl20 gene					N. Tomento	141	105
	5	rps3 gene					N. undolata	158	114
	6	ndhH gene
	7	matK gene
	8	rpl22 gene
	9	psaJ gene
	10	ycf3 gene				S/ no	List of tRNA shared by five nicotiana cp genomes
	11	ndhE gene				1	trnT
	12	petG gene				2	trnE
	13	petN gene				3	trnN
	14	rbcL gene				4	trnF
	15	ndhJ gene				5	trnG
	16	rpl32 gene				6	trnS
	17	rps7 gene				7	trnfM
	18	psbA gene				8	trnP
	19	psaB gene				9	trnD
	20	rps14 gene				10	trnR
	21	psbL gene				11	trnQ
	22	rps4 gene				12	trnI
	23	psbN gene				13	trnC
	24	ndhC gene				14	trnV
	25	petB gene				15	trnW
	26	psbC gene				16	trnH
	27	rpl36 gene				17	trnL
	28	ndhK gene				18	trnY
	29	psbD gene				19	trnA
	30	rpl2 gene				20	trnM
	31	psaA gene
	32	psbT gene
	33	atpE gene
	34	ndhD gene
	35	rpl33 gene
	36	rps15 gene
	37	ndhG gene
	38	psbJ gene
	39	atpI gene
	40	ndhB gene
	41	rps11 gene
	42	psbM gene
	43	ycf4 gene
	44	ndhF gene
	45	rps8 gene
	46	ycf1 gene
	47	ycf2 gene
	48	petA gene
	49	rps16 gene
	50	petL gene
	51	atpF gene
	52	rps2 gene
	53	atpB gene
	54	psbF gene
	55	psbB gene
	56	atpA gene
	57	psbI gene
	58	petD gene
	59	rpoC2 gene
	60	atpH gene
	61	rps12 gene
	62	rps19 gene
	63	rpoA gene
	64	rps18 gene
	65	rpl16 gene
	66	psaC gene
	67	rpoC1 gene
	68	psbK gene
	69	psbZ gene
	70	ndhI gene
	71	rpoB gene
	72	rpl23 gene
	73	psaI gene
	74	psbH gene
	75	rpl14 gene
	76	ndhA gene
