# Supplementary material for: Complete Chloroplast Genome of Nicotiana otophora and its Comparison with Related Species
Source: Front Plant Sci. 2016 Jun 14;7:843. doi: 10.3389/fpls.2016.00843 (PMC4906380; doi:10.3389/fpls.2016.00843)
Supplement: Supplementary file 5 [file DataSheet5.xls]

## Sheet: MatrixOutput
Table S5 : Pairwise distance of N. otophora LSC, SSC and IR region with other nicotian cp genomes.
		LSC Region
	N. undulata	N. tabacum	N.sylvestris	N. tomentosiformis	N. otophora
Nicotiana undulata
Nicotiana tabacum	0.00635031
Nicotiana sylvestris	0.00637382	4.66623e-05
Nicotiana tomentosiformis	0.00925241	0.0085803	0.00862753
Nicotiana otophora	0.0100432	0.00889801	0.00892159	0.00908809
		SSC Region
	N. undulata	N. tomentosiformis	N.otophora	N. tabacum	N. sylvestris
Nicotiana undulata
Nicotiana tomentosiformis	0.0124081
Nicotiana otophora	0.0149747	0.0117386
Nicotiana tabacum	0.0100888	0.0112488	0.0130779
Nicotiana sylvestris	0.0100888	0.0112488	0.0130779	0
		IR Region
	N. undulata	N. tabacum	N. sylvestris	N. tomentosiformis	N. otophora
N. undulata
N. tabacum	0.00110736
N. sylvestris	0.00110736	0
N. tomentosiformis	0.00142394	0.00166169	0.00166169
N. otophora	0.0065887	0.0068283	0.0068283	0.00662858

## Sheet: Caption
Table. Estimates of Evolutionary Divergence between Sequences
The number of base substitutions per site from between sequences are shown. Standard error estimate(s) are shown above the diagonal. Analyses were conducted using the Kimura 2-parameter model [1]. The analysis involved 5 nucleotide sequences. All ambiguous positions were removed for each sequence pair. There were a total of 85725 positions in the final dataset. Evolutionary analyses were conducte…
1. Kimura M. (1980). A simple method for estimating evolutionary rate of base substitutions through comparative studies of nucleotide sequences. Journal of Molecular Evolution 16:111-120.
2. Tamura K., Stecher G., Peterson D., Filipski A., and Kumar S. (2013). MEGA6: Molecular Evolutionary Genetics Analysis version 6.0. Molecular Biology and Evolution30: 2725-2729.
Disclaimer: Although utmost care has been taken to ensure the correctness of the caption, the caption text is provided "as is" without any warranty of any kind. Authors advise the user to carefully check the caption prior to its use for any purpose and report any errors or problems to the authors immediately (www.megasoftware.net). In no event shall the authors and their employers be liable for a…
